# Supplementary material for: Quantitative Differences in Nuclear β-catenin and TCF Pattern Embryonic Cells in C. elegans
Source: PLoS Genet. 2015 Oct 21;11(10):e1005585. doi: 10.1371/journal.pgen.1005585 (PMC4619327; doi:10.1371/journal.pgen.1005585)
Supplement: S1 Data — For each cell analyzed, birth time is given in column 3 and the average nuclear reporter intensity over the lifetime of the cell (corrected for background) is given in column 7 (“blot”). For information on each embryo’s strain information and experimental conditions, refer to S2 Table. (ZIP) [file pgen.1005585.s005.zip › CAs/CA20130724_pax-3_sys-1i_L2.csv]

cellTime	cell	time	none	global	local	blot	cross	z	x	y	size	gweight
AB:1	AB	1	1812	-23187	-214	-214	1812	35.3	413	254	99	2318106
ABa:4	ABa	4	1830	-23169	-143	-144	1830	33.7	479	266	79	1472723
ABal:14	ABal	14	1833	-23166	-176	-177	1833	38.0	521	285	71	1091187
ABala:25	ABala	25	1848	-23151	-123	-123	1848	30.9	556	229	64	786165
ABalaa:37	ABalaa	37	1889	-23110	-113	-113	1889	25.6	572	229	56	618064
ABalaaa:55	ABalaaa	55	1884	-23115	-101	-102	1884	26.8	573	206	48	558734
ABalaaaa:79	ABalaaaa	79	1903	-23096	-65	-67	1903	19.4	562	217	42	436837
ABalaaap:79	ABalaaap	79	1842	-23157	-45	-48	1842	31.5	534	172	36	343974
ABalaap:55	ABalaap	55	1949	-23050	-32	-32	1949	19.3	525	260	47	391107
ABalaapa:79	ABalaapa	79	1950	-23049	-28	-29	1950	25.3	508	220	42	430382
ABalaapp:79	ABalaapp	79	1963	-23036	-50	-52	1963	31.0	451	209	42	388103
ABalap:37	ABalap	37	1882	-23117	-190	-191	1882	39.7	517	184	58	706686
ABalapa:55	ABalapa	55	1933	-23066	-120	-120	1933	38.4	532	171	49	651883
ABalapaa:78	ABalapaa	78	1921	-23078	-90	-96	1921	38.0	553	176	43	602368
ABalapap:78	ABalapap	78	1929	-23070	-136	-141	1929	42.1	492	166	44	540501
ABalapp:55	ABalapp	55	1958	-23041	-75	-75	1958	32.5	470	222	49	435254
ABalappa:77	ABalappa	77	1954	-23045	-83	-87	1954	38.1	478	194	43	456023
ABalappp:77	ABalappp	77	1963	-23036	-90	-93	1963	42.1	413	205	45	484060
ABalp:25	ABalp	25	1859	-23140	-158	-158	1859	33.6	487	334	64	713596
ABalpa:37	ABalpa	37	1905	-23094	-148	-147	1905	37.1	535	317	57	626762
ABalpaa:55	ABalpaa	55	1913	-23086	-119	-117	1913	38.5	567	268	49	590939
ABalpaaa:77	ABalpaaa	77	1966	-23033	18	16	1966	16.0	548	241	39	326760
ABalpaap:77	ABalpaap	77	1977	-23022	-56	-56	1977	35.7	563	270	45	522241
ABalpap:55	ABalpap	55	1988	-23011	-60	-60	1988	27.9	512	341	51	500746
ABalpapa:76	ABalpapa	76	1966	-23033	-43	-43	1966	22.9	552	311	44	447999
ABalpapp:76	ABalpapp	76	1986	-23013	-62	-61	1986	23.6	486	342	46	457889
ABalpp:37	ABalpp	37	1935	-23064	-210	-213	1935	47.2	446	333	58	626429
ABalppa:55	ABalppa	55	1963	-23037	-153	-153	1963	46.0	520	333	51	671248
ABalppaa:77	ABalppaa	77	2041	-22958	-10	-7	2041	37.0	545	333	43	516473
ABalppap:77	ABalppap	77	2035	-22964	-39	-38	2035	34.5	507	350	44	527302
ABalppp:55	ABalppp	55	1958	-23041	-117	-119	1958	34.7	432	367	51	525731
ABalpppa:76	ABalpppa	76	2073	-22926	-7	-11	2073	38.3	480	325	44	493860
ABalpppp:76	ABalpppp	76	2001	-22999	-45	-46	2001	37.6	421	340	45	482457
ABar:14	ABar	14	1840	-23159	-128	-129	1840	24.0	453	178	72	1013654
ABara:25	ABara	25	1877	-23122	-87	-87	1877	18.4	430	184	63	534690
ABaraa:37	ABaraa	37	1978	-23021	-26	-26	1978	14.3	486	213	56	445914
ABaraaa:54	ABaraaa	54	1922	-23077	-81	-82	1922	19.1	506	173	48	497145
ABaraaaa:77	ABaraaaa	77	1976	-23023	-11	-12	1976	13.0	520	217	41	397148
ABaraaap:77	ABaraaap	77	1943	-23056	-55	-53	1943	19.5	472	178	44	407530
ABaraap:54	ABaraap	54	1950	-23049	-41	-41	1950	13.4	434	218	48	275563
ABaraapa:76	ABaraapa	76	2013	-22986	-11	-13	2013	8.8	467	232	42	309311
ABaraapp:76	ABaraapp	76	1992	-23007	-11	-11	1992	8.7	396	252	43	211830
ABarap:37	ABarap	37	1962	-23037	-34	-34	1962	16.5	397	180	55	378899
ABarapa:55	ABarapa	55	1941	-23058	-73	-74	1941	21.9	423	135	48	431987
ABarapaa:77	ABarapaa	77	1987	-23012	-11	-12	1987	11.5	441	165	42	307597
ABarapap:77	ABarapap	77	2013	-22986	5	5	2013	12.8	389	165	44	299046
ABarapp:55	ABarapp	55	1970	-23029	-17	-18	1970	15.4	345	166	47	283379
ABarappa:77	ABarappa	77	1995	-23004	2	0	1995	16.1	346	173	41	233457
ABarappp:77	ABarappp	77	1976	-23023	-1	-4	1976	13.3	290	179	38	193558
ABarp:25	ABarp	25	1842	-23157	-212	-212	1842	42.8	358	153	64	770328
ABarpa:37	ABarpa	37	1923	-23076	-132	-132	1923	36.5	414	134	57	608333
ABarpaa:55	ABarpaa	55	1936	-23063	-132	-132	1936	41.9	450	134	51	624990
ABarpaaa:75	ABarpaaa	75	2070	-22929	-1	-1	2070	41.3	467	149	43	520911
ABarpaap:75	ABarpaap	75	2043	-22956	-79	-80	2043	47.3	398	149	47	651057
ABarpap:55	ABarpap	55	1958	-23041	-51	-52	1958	34.1	383	194	50	408678
ABarpapa:75	ABarpapa	75	2062	-22937	18	17	2062	33.8	404	171	43	401927
ABarpapp:75	ABarpapp	75	2043	-22956	-34	-35	2043	41.5	348	192	43	423217
ABarpp:37	ABarpp	37	1918	-23081	-182	-182	1918	43.1	297	139	57	656799
ABarppa:55	ABarppa	55	1954	-23045	-179	-179	1954	48.8	369	156	50	612578
ABarppaa:76	ABarppaa	76	2201	-22798	-63	-65	2201	54.0	333	184	45	559108
ABarppap:76	ABarppap	76	2164	-22835	16	12	2164	49.9	309	227	45	490081
ABarppp:55	ABarppp	55	1956	-23043	-93	-96	1956	43.6	283	159	49	517872
ABarpppa:78	ABarpppa	78	2069	-22930	3	3	2069	42.7	298	173	43	432938
ABarpppp:78	ABarpppp	78	2084	-22915	4	-2	2084	47.5	233	186	44	489622
ABp:4	ABp	4	1857	-23142	-125	-127	1857	33.5	343	187	76	1332520
ABpl:15	ABpl	15	1827	-23172	-284	-284	1827	50.2	343	225	72	1112468
ABpla:25	ABpla	25	1852	-23148	-259	-260	1852	52.4	438	243	63	706136
ABplaa:37	ABplaa	37	1882	-23117	-266	-268	1882	51.8	471	221	58	647883
ABplaaa:55	ABplaaa	55	1898	-23101	-214	-215	1898	51.8	514	215	51	682832
ABplaaaa:77	ABplaaaa	77	1936	-23063	-82	-85	1936	47.0	547	208	45	646068
ABplaaaaa:103	ABplaaaaa	103	1854	-23145	-53	-53	1854	45.5	549	284	36	388493
ABplaaaaaa:140	ABplaaaaaa	140	1838	-23161	-127	-162	1838	54.5	535	269	32	224271
ABplaaaaap:140	ABplaaaaap	140	1799	-23200	-46	-53	1799	52.6	514	276	32	195784
ABplaaaap:103	ABplaaaap	103	1934	-23065	-67	-68	1934	52.4	536	264	38	416168
ABplaaaapa:139	ABplaaaapa	139	1907	-23092	-177	-220	1907	56.8	495	247	32	206932
ABplaaaapp:139	ABplaaaapp	139	1855	-23144	-227	-278	1855	57.1	459	254	31	202815
ABplaaap:77	ABplaaap	77	1892	-23107	-236	-244	1892	53.0	488	211	45	602923
ABplaaapa:102	ABplaaapa	102	1970	-23029	-336	-373	1970	57.3	503	248	38	388547
ABplaaapaa:139	ABplaaapaa	139	2034	-22965	-272	-370	2034	58.6	461	269	34	255716
ABplaaapap:139	ABplaaapap	139	1879	-23120	-295	-334	1879	56.9	461	302	34	218255
ABplaaapp:102	ABplaaapp	102	1927	-23072	-192	-203	1927	55.6	469	275	37	373880
ABplaaappa:138	ABplaaappa	138	1843	-23156	-82	-99	1843	53.5	434	304	30	204980
ABplaaappp:138	ABplaaappp	138	1864	-23135	-170	-190	1864	55.5	400	309	34	233445
ABplaap:55	ABplaap	55	1906	-23093	-208	-208	1906	49.4	460	278	50	615809
ABplaapa:76	ABplaapa	76	1955	-23044	-108	-109	1955	47.8	517	265	46	650302
ABplaapaa:103	ABplaapaa	103	1870	-23129	-90	-91	1870	45.4	527	327	39	478035
ABplaapaaa:139	ABplaapaaa	139	1783	-23216	-47	-58	1783	49.5	538	305	34	294774
ABplaapaap:139	ABplaapaap	139	1791	-23208	-87	-100	1791	50.8	523	329	34	290987
ABplaapap:103	ABplaapap	103	1955	-23044	-78	-83	1955	52.3	492	323	38	446722
ABplaapapa:138	ABplaapapa	138	1809	-23190	-109	-113	1809	48.5	502	319	32	261745
ABplaapapp:138	ABplaapapp	138	1881	-23118	-131	-86	1881	50.8	485	344	34	287965
ABplaapp:76	ABplaapp	76	1899	-23100	-197	-201	1899	52.0	446	275	46	640588
ABplaappa:102	ABplaappa	102	2258	-22741	198	190	2258	51.4	457	333	39	471914
ABplaappaa:139	ABplaappaa	139	5670	-19329	3119	3211	5670	38.7	482	387	30	237934
ABplaappap:139	ABplaappap	139	6869	-18130	3955	4042	6869	40.1	446	391	32	249633
ABplaappp:102	ABplaappp	102	2217	-22782	137	135	2217	50.5	402	344	42	528182
ABplaapppa:137	ABplaapppa	137	15442	-9557	11460	11533	15442	39.3	406	393	33	265139
ABplaapppp:137	ABplaapppp	137	14872	-10127	10832	11004	14872	35.7	365	398	34	275067
ABplap:37	ABplap	37	1882	-23117	-278	-278	1882	53.9	363	225	59	658455
ABplapa:55	ABplapa	55	1892	-23107	-265	-266	1892	54.2	424	204	50	620964
ABplapaa:76	ABplapaa	76	1941	-23058	-375	-390	1941	56.3	431	210	45	588508
ABplapaaa:107	ABplapaaa	107	1874	-23125	-43	-43	1874	46.5	444	276	36	346159
ABplapaaaa:145	ABplapaaaa	145	1854	-23145	-85	-38	1854	48.7	460	330	32	246024
ABplapaaaaa:206	ABplapaaaaa	206	2003	-22996	-181	0	2003	48.6	481	341	29	194103
ABplapaaaap:206	ABplapaaaap	206	1941	-23058	-178	-69	1941	46.8	456	358	28	146553
ABplapaaap:145	ABplapaaap	145	1851	-23148	-121	-79	1851	49.7	432	342	33	239418
ABplapaaapa:206	ABplapaaapa	206	1806	-23193	-10	-18	1806	43.4	424	338	27	122203
ABplapaaapp:206	ABplapaaapp	206	1906	-23093	-269	-106	1906	44.2	415	365	26	141485
ABplapaap:107	ABplapaap	107	1919	-23080	-161	-169	1919	54.8	402	276	38	411405
ABplapaapa:141	ABplapaapa	141	1933	-23066	-76	-46	1933	49.7	370	346	31	211452
ABplapaapp:141	ABplapaapp	141	2482	-22517	485	498	2482	49.7	329	363	33	256664
ABplapap:76	ABplapap	76	1926	-23073	-172	-173	1926	51.7	382	220	45	581178
ABplapapa:103	ABplapapa	103	1897	-23102	-73	-72	1897	46.1	416	303	37	382838
ABplapapaa:142	ABplapapaa	142	1809	-23190	-82	-80	1809	45.9	430	337	33	243502
ABplapapaaa:197	ABplapapaaa	197	1848	-23151	-37	-42	1848	50.1	430	330	28	146395
ABplapapaap:197	ABplapapaap	197	1783	-23216	-71	-66	1783	47.2	393	339	26	121595
ABplapapap:142	ABplapapap	142	1849	-23151	-144	-92	1849	51.5	395	353	32	241662
ABplapapapa:201	ABplapapapa	201	1851	-23148	-247	-167	1851	50.2	426	366	28	149664
ABplapapapp:201	ABplapapapp	201	1830	-23169	-131	-120	1830	48.6	380	366	30	160452
ABplapapp:103	ABplapapp	103	1920	-23079	-111	-97	1920	50.9	368	302	38	428321
ABplapappa:137	ABplapappa	137	2087	-22912	-505	-307	2087	40.3	395	353	31	227355
ABplapappp:137	ABplapappp	137	2075	-22924	124	141	2075	46.0	299	378	34	279639
ABplapp:55	ABplapp	55	1907	-23092	-195	-200	1907	51.0	371	281	51	600897
ABplappa:76	ABplappa	76	2005	-22994	-157	-165	2005	54.1	375	285	45	637118
ABplappaa:106	ABplappaa	106	2726	-22273	633	634	2726	52.3	346	352	40	497635
ABplappaaa:140	ABplappaaa	140	3938	-21061	1704	1744	3938	49.6	412	381	34	267723
ABplappaaaa:201	ABplappaaaa	201	4477	-20522	2298	2345	4477	53.2	488	352	29	159451
ABplappaaap:201	ABplappaaap	201	4542	-20457	2243	2349	4542	49.8	466	378	28	140777
ABplappaap:140	ABplappaap	140	3409	-21590	1136	1211	3409	47.8	355	386	35	262106
ABplappaapa:190	ABplappaapa	190	4495	-20504	2154	2215	4495	46.9	436	391	28	145875
ABplappaapp:190	ABplappaapp	190	3743	-21256	1184	1181	3743	45.5	398	388	31	162433
ABplappap:106	ABplappap	106	2612	-22387	533	549	2612	46.9	301	372	40	485013
ABplappapa:141	ABplappapa	141	3611	-21388	1092	1199	3611	39.1	336	409	31	206593
ABplappapp:141	ABplappapp	141	3475	-21524	1100	1167	3475	38.7	305	406	32	202879
ABplappp:76	ABplappp	76	1999	-23000	-46	-51	1999	47.4	310	316	45	556584
ABplapppa:105	ABplapppa	105	3117	-21882	1032	1032	3117	38.1	282	390	37	381233
ABplapppaa:146	ABplapppaa	146	6976	-18023	3195	3681	6976	26.0	325	412	30	173629
ABplapppap:146	ABplapppap	146	6736	-18263	3599	3849	6736	29.6	285	413	32	181638
ABplapppp:105	ABplapppp	105	2848	-22151	787	790	2848	38.4	226	396	38	382938
ABplappppa:142	ABplappppa	142	6636	-18363	3532	3799	6636	31.4	258	402	32	190198
ABplappppp:142	ABplappppp	142	6466	-18533	3791	3886	6466	27.7	225	391	33	181835
ABplp:25	ABplp	25	1850	-23149	-264	-264	1850	48.5	334	336	63	740188
ABplpa:37	ABplpa	37	1923	-23076	-204	-206	1923	47.8	360	351	58	662749
ABplpaa:56	ABplpaa	56	1934	-23065	-221	-223	1934	50.6	432	351	50	610201
ABplpaaa:77	ABplpaaa	77	1925	-23074	-190	-192	1925	49.2	503	332	44	590533
ABplpaaaa:104	ABplpaaaa	104	1897	-23102	-36	-34	1897	30.6	499	373	36	336407
ABplpaaaaa:139	ABplpaaaaa	139	1813	-23186	0	0	1813	21.0	507	337	34	270150
ABplpaaaap:139	ABplpaaaap	139	1810	-23189	0	-8	1810	23.5	476	353	31	214227
ABplpaaap:104	ABplpaaap	104	1837	-23162	-111	-112	1837	33.5	460	392	36	350282
ABplpaaapa:140	ABplpaaapa	140	1779	-23220	-35	-40	1779	22.5	492	378	31	213439
ABplpaaapp:140	ABplpaaapp	140	1808	-23191	-14	-16	1808	21.6	451	388	32	220360
ABplpaap:77	ABplpaap	77	1933	-23066	-218	-231	1933	51.7	436	339	44	547116
ABplpaapa:104	ABplpaapa	104	1913	-23086	-56	-62	1913	40.8	461	380	37	379553
ABplpaapaa:140	ABplpaapaa	140	1750	-23249	-85	-84	1750	28.7	508	371	33	271043
ABplpaapap:140	ABplpaapap	140	1951	-23048	-83	2	1951	32.1	488	385	31	237758
ABplpaapp:104	ABplpaapp	104	1866	-23133	-99	-101	1866	41.5	410	388	37	367052
ABplpaappa:138	ABplpaappa	138	1858	-23141	-22	-18	1858	32.6	448	378	32	242464
ABplpaappp:138	ABplpaappp	138	1815	-23184	-44	-41	1815	30.6	428	404	32	234327
ABplpap:56	ABplpap	56	1936	-23063	-161	-165	1936	38.4	346	379	49	524113
ABplpapa:77	ABplpapa	77	1948	-23051	-117	-117	1948	35.6	434	385	43	479934
ABplpapaa:105	ABplpapaa	105	1915	-23084	11	9	1915	21.8	426	367	36	260488
ABplpapaaa:145	ABplpapaaa	145	1854	-23145	31	35	1854	16.2	437	327	30	129468
ABplpapaap:145	ABplpapaap	145	1825	-23174	11	13	1825	18.3	408	352	31	157859
ABplpapap:105	ABplpapap	105	1906	-23093	-24	-24	1906	20.3	383	382	36	248531
ABplpapapa:142	ABplpapapa	142	1823	-23176	-13	-13	1823	12.0	389	357	32	164077
ABplpapapp:142	ABplpapapp	142	1853	-23146	13	9	1853	13.9	355	380	32	160941
ABplpapp:77	ABplpapp	77	1969	-23030	-90	-94	1969	35.9	360	382	45	534214
ABplpappa:102	ABplpappa	102	1939	-23060	-17	-17	1939	12.8	356	360	40	230690
ABplpappaa:135	ABplpappaa	135	1850	-23149	7	6	1850	8.6	346	335	36	158673
ABplpappap:135	ABplpappap	135	1839	-23160	14	10	1839	8.5	292	337	30	94118
ABplpappp:102	ABplpappp	102	1922	-23077	-11	-10	1922	12.8	292	367	38	226503
ABplpapppa:139	ABplpapppa	139	1812	-23187	-2	-8	1812	8.9	252	343	36	156365
ABplpapppp:139	ABplpapppp	139	1892	-23107	71	67	1892	9.3	213	321	34	137692
ABplpp:37	ABplpp	37	1900	-23099	-229	-229	1900	50.6	264	334	58	658129
ABplppa:56	ABplppa	56	1939	-23060	-241	-250	1939	53.2	329	332	48	543450
ABplppaa:78	ABplppaa	78	1959	-23040	-197	-215	1959	49.5	384	347	42	476099
ABplppaaa:107	ABplppaaa	107	1851	-23148	-54	-56	1851	31.2	407	388	37	308668
ABplppaaaa:145	ABplppaaaa	145	1793	-23206	-35	-40	1793	25.3	442	349	29	131602
ABplppaaap:145	ABplppaaap	145	1825	-23174	3	4	1825	25.3	414	375	33	216447
ABplppaap:107	ABplppaap	107	1890	-23109	-9	-11	1890	30.4	362	398	36	298772
ABplppaapa:146	ABplppaapa	146	1825	-23174	-4	-4	1825	17.0	404	390	33	169295
ABplppaapp:146	ABplppaapp	146	1855	-23144	-17	-25	1855	21.4	364	397	34	204174
ABplppap:78	ABplppap	78	1928	-23071	-179	-193	1928	51.2	328	350	43	509178
ABplppapa:107	ABplppapa	107	1852	-23147	-98	-104	1852	39.8	366	391	36	319598
ABplppapaa:145	ABplppapaa	145	2066	-22933	-67	-56	2066	32.7	404	381	32	178003
ABplppapap:145	ABplppapap	145	1976	-23023	-75	-88	1976	30.9	382	403	33	202022
ABplppapp:107	ABplppapp	107	1899	-23100	-69	-53	1899	36.7	321	404	36	301523
ABplppappa:145	ABplppappa	145	1842	-23157	-50	-46	1842	27.7	378	404	31	189625
ABplppappp:145	ABplppappp	145	2144	-22855	-23	125	2144	30.9	332	411	33	214405
ABplppp:56	ABplppp	56	1897	-23102	-182	-182	1897	42.5	270	376	48	532987
ABplpppa:78	ABplpppa	78	1939	-23060	-136	-142	1939	42.5	325	380	44	561274
ABplpppaa:104	ABplpppaa	104	1882	-23117	-27	-31	1882	24.1	345	388	36	257755
ABplpppaaa:143	ABplpppaaa	143	1849	-23150	32	27	1849	18.2	341	349	31	137999
ABplpppaap:143	ABplpppaap	143	1865	-23134	-167	-114	1865	26.3	346	370	31	129380
ABplpppap:104	ABplpppap	104	1891	-23108	-26	-30	1891	22.5	309	394	35	244719
ABplpppapa:143	ABplpppapa	143	1843	-23156	-4	0	1843	14.1	309	378	35	199043
ABplpppapp:143	ABplpppapp	143	1827	-23172	-14	-11	1827	13.6	269	382	33	153951
ABplpppp:78	ABplpppp	78	1954	-23045	-123	-127	1954	43.3	259	384	44	524009
ABplppppa:103	ABplppppa	103	1887	-23112	-31	-29	1887	23.2	275	391	36	247055
ABplppppaa:138	ABplppppaa	138	1898	-23101	-69	-71	1898	21.8	263	400	33	184277
ABplppppap:138	ABplppppap	138	1831	-23168	-31	-27	1831	18.3	233	383	35	181269
ABplppppp:103	ABplppppp	103	1848	-23151	-73	-73	1848	25.5	234	398	38	286724
ABplpppppa:142	ABplpppppa	142	1822	-23177	9	8	1822	14.5	203	361	34	144835
ABplpppppp:142	ABplpppppp	142	1794	-23205	-6	-3	1794	14.8	181	327	32	138619
ABpr:15	ABpr	15	1895	-23104	-78	-78	1895	19.2	248	186	71	720608
ABpra:25	ABpra	25	1895	-23105	-46	-46	1895	20.9	264	147	61	529625
ABpraa:37	ABpraa	37	1962	-23037	-56	-56	1962	19.5	305	139	57	433755
ABpraaa:54	ABpraaa	54	1922	-23077	-104	-104	1922	32.0	345	112	48	521332
ABpraaaa:77	ABpraaaa	77	1981	-23018	-12	-11	1981	26.2	423	122	41	426789
ABpraaaaa:108	ABpraaaaa	108	1842	-23157	-68	-71	1842	39.0	469	126	35	339398
ABpraaaaaa:146	ABpraaaaaa	146	1814	-23185	1	-4	1814	28.1	451	116	32	227889
ABpraaaaap:146	ABpraaaaap	146	1835	-23164	-40	-23	1835	34.2	437	109	30	196715
ABpraaaap:108	ABpraaaap	108	1879	-23120	-28	-33	1879	36.0	429	117	36	370287
ABpraaaapa:143	ABpraaaapa	143	1812	-23187	-10	-13	1812	27.3	405	122	31	214020
ABpraaaapp:143	ABpraaaapp	143	1873	-23126	-34	-28	1873	32.8	384	105	30	207029
ABpraaap:77	ABpraaap	77	1999	-23000	-34	-35	1999	31.4	371	120	42	493652
ABpraaapa:106	ABpraaapa	106	1890	-23109	-32	-40	1890	35.6	423	138	37	380080
ABpraaapaa:142	ABpraaapaa	142	1813	-23186	-37	-36	1813	33.6	436	145	31	227175
ABpraaapap:142	ABpraaapap	142	1984	-23015	-64	31	1984	39.2	410	133	32	253207
ABpraaapp:106	ABpraaapp	106	1893	-23106	-55	-57	1893	36.0	370	125	39	448323
ABpraaappa:138	ABpraaappa	138	1844	-23155	-7	-11	1844	33.2	389	146	32	243563
ABpraaappp:138	ABpraaappp	138	1871	-23128	-155	-81	1871	34.7	351	132	32	234419
ABpraap:54	ABpraap	54	1941	-23058	-75	-75	1941	21.0	271	145	50	407622
ABpraapa:75	ABpraapa	75	1951	-23048	-71	-71	1951	25.1	313	116	44	497910
ABpraapaa:103	ABpraapaa	103	1937	-23062	-43	-49	1937	41.8	373	127	39	485148
ABpraapaaa:137	ABpraapaaa	137	1803	-23196	-86	-84	1803	48.2	461	139	33	286362
ABpraapaap:137	ABpraapaap	137	1864	-23135	-69	-55	1864	45.6	397	128	34	317760
ABpraapap:103	ABpraapap	103	1910	-23089	-72	-74	1910	42.5	325	123	38	452685
ABpraapapa:140	ABpraapapa	140	1836	-23163	-78	-63	1836	42.3	374	139	31	235842
ABpraapapp:140	ABpraapapp	140	1909	-23090	-160	-77	1909	45.0	326	132	33	265875
ABpraapp:75	ABpraapp	75	1955	-23044	-66	-68	1955	32.6	256	132	45	546146
ABpraappa:102	ABpraappa	102	2426	-22573	384	397	2426	42.6	279	118	38	497639
ABpraappaa:140	ABpraappaa	140	8045	-16954	5335	5407	8045	41.4	317	123	29	235021
ABpraappap:140	ABpraappap	140	6249	-18750	3281	3456	6249	34.1	296	109	34	279274
ABpraappp:102	ABpraappp	102	2279	-22720	242	264	2279	40.8	237	147	39	471006
ABpraapppa:140	ABpraapppa	140	12920	-12079	9147	9252	12920	34.8	275	115	31	233628
ABpraapppp:140	ABpraapppp	140	13823	-11176	10304	10377	13823	37.2	223	119	34	276044
ABprap:37	ABprap	37	1906	-23093	-81	-81	1906	29.8	203	138	56	511434
ABprapa:54	ABprapa	54	1901	-23098	-105	-108	1901	37.4	240	112	49	583383
ABprapaa:75	ABprapaa	75	1948	-23051	-101	-101	1948	40.6	318	108	44	583390
ABprapaaa:105	ABprapaaa	105	1865	-23134	-98	-101	1865	47.7	369	149	37	385419
ABprapaaaa:142	ABprapaaaa	142	1816	-23183	-71	-68	1816	48.4	315	159	31	214509
ABprapaaaaa:199	ABprapaaaaa	199	1898	-23101	-7	-6	1898	48.0	302	152	26	126623
ABprapaaaap:199	ABprapaaaap	199	1834	-23165	-141	-67	1834	47.2	311	142	30	155276
ABprapaaap:142	ABprapaaap	142	1805	-23194	-109	-94	1805	49.1	280	154	33	224162
ABprapaaapa:198	ABprapaaapa	198	2014	-22985	-342	-444	2014	44.4	276	142	30	166613
ABprapaaapp:198	ABprapaaapp	198	1953	-23046	-69	-70	1953	47.5	258	145	29	156487
ABprapaap:105	ABprapaap	105	1907	-23092	-126	-117	1907	50.3	300	144	39	433547
ABprapaapa:138	ABprapaapa	138	2149	-22850	-1132	-553	2149	43.9	270	131	31	221746
ABprapaapp:138	ABprapaapp	138	2967	-22032	388	584	2967	41.5	191	141	34	222383
ABprapap:75	ABprapap	75	1942	-23057	-152	-152	1942	47.6	252	134	45	597603
ABprapapa:104	ABprapapa	104	1933	-23066	-97	-100	1933	52.5	247	152	38	419961
ABprapapaa:141	ABprapapaa	141	1787	-23212	-53	-42	1787	45.6	129	181	32	218959
ABprapapap:141	ABprapapap	141	1822	-23177	-44	-31	1822	41.1	133	191	31	175806
ABprapapp:104	ABprapapp	104	1921	-23078	-97	-95	1921	49.3	196	159	38	414496
ABprapappa:140	ABprapappa	140	2624	-22375	643	646	2624	43.0	134	162	32	227010
ABprapappp:140	ABprapappp	140	2258	-22741	327	350	2258	32.0	118	195	33	201997
ABprapp:54	ABprapp	54	1899	-23100	-99	-99	1899	38.2	154	151	49	530876
ABprappa:76	ABprappa	76	1958	-23041	-95	-95	1958	43.1	175	132	44	601732
ABprappaa:105	ABprappaa	105	2723	-22276	677	686	2723	37.8	256	104	38	435301
ABprappaaa:141	ABprappaaa	141	3746	-21253	1662	1653	3746	39.2	404	111	32	227432
ABprappaaaa:197	ABprappaaaa	197	4559	-20440	2473	2470	4559	43.7	528	146	29	141427
ABprappaaap:197	ABprappaaap	197	4768	-20231	2585	2542	4768	44.8	490	132	27	134669
ABprappaap:141	ABprappaap	141	3641	-21358	1468	1527	3641	41.4	346	108	33	241991
ABprappaapa:192	ABprappaapa	192	4693	-20306	2410	2396	4693	40.7	456	118	26	145961
ABprappaapp:192	ABprappaapp	192	3960	-21039	1755	1826	3960	44.6	411	118	31	162723
ABprappap:105	ABprappap	105	2624	-22375	610	627	2624	38.8	198	122	38	413741
ABprappapa:139	ABprappapa	139	3861	-21138	1596	1650	3861	34.5	320	108	32	214413
ABprappapaa:197	ABprappapaa	197	4792	-20207	2178	2164	4792	32.7	379	127	27	129221
ABprappapap:197	ABprappapap	197	4748	-20251	1797	2053	4748	38.6	365	125	27	132860
ABprappapp:139	ABprappapp	139	3329	-21670	929	1077	3329	34.5	268	107	32	202195
ABprappappa:183	ABprappappa	183	4195	-20804	1737	1924	4195	39.1	381	108	30	148577
ABprappappp:183	ABprappappp	183	4035	-20964	1433	1629	4035	44.3	340	129	30	147426
ABprappp:76	ABprappp	76	1956	-23043	-65	-69	1956	39.9	137	192	43	436771
ABprapppa:105	ABprapppa	105	3580	-21419	1502	1521	3580	41.3	157	158	37	386826
ABprapppaa:142	ABprapppaa	142	10593	-14406	6864	6955	10593	27.5	230	111	29	169059
ABprapppap:142	ABprapppap	142	8876	-16123	5306	5493	8876	29.3	195	126	33	185388
ABprapppp:105	ABprapppp	105	3373	-21626	1286	1304	3373	40.8	128	197	37	333530
ABprappppa:143	ABprappppa	143	12901	-12098	8838	9023	12901	32.3	175	136	31	177459
ABprappppp:143	ABprappppp	143	12666	-12333	9249	9348	12666	31.6	149	166	31	171411
ABprp:25	ABprp	25	1921	-23078	-51	-51	1921	18.1	180	245	60	390326
ABprpa:37	ABprpa	37	1955	-23044	-41	-41	1955	12.7	196	232	56	297757
ABprpaa:55	ABprpaa	55	1937	-23062	-58	-58	1937	21.8	188	138	49	436646
ABprpaaa:77	ABprpaaa	77	1952	-23047	-53	-53	1952	18.9	262	120	42	359686
ABprpaaaa:104	ABprpaaaa	104	1924	-23075	-27	-24	1924	24.4	354	117	37	302407
ABprpaaaaa:136	ABprpaaaaa	136	1797	-23202	-30	-39	1797	20.7	385	132	33	240546
ABprpaaaap:136	ABprpaaaap	136	1771	-23228	-64	-65	1771	18.2	355	133	33	234738
ABprpaaap:104	ABprpaaap	104	1899	-23100	-33	-34	1899	22.7	299	114	37	351422
ABprpaaapa:139	ABprpaaapa	139	1779	-23220	-49	-54	1779	19.8	339	125	33	229789
ABprpaaapp:139	ABprpaaapp	139	1808	-23191	-39	-47	1808	16.5	306	126	35	230983
ABprpaap:77	ABprpaap	77	1917	-23082	-82	-83	1917	31.1	206	122	42	429224
ABprpaapa:103	ABprpaapa	103	1914	-23085	-53	-55	1914	29.4	287	106	37	360232
ABprpaapaa:138	ABprpaapaa	138	1823	-23176	-9	-11	1823	24.9	377	125	34	247600
ABprpaapap:138	ABprpaapap	138	1858	-23141	-72	-55	1858	28.8	354	112	31	193916
ABprpaapp:103	ABprpaapp	103	1930	-23069	-39	-38	1930	27.0	239	114	37	346313
ABprpaappa:137	ABprpaappa	137	1993	-23006	-18	40	1993	28.0	305	118	32	197935
ABprpaappp:137	ABprpaappp	137	1949	-23050	-32	-27	1949	24.8	262	109	33	231542
ABprpap:55	ABprpap	55	1898	-23101	-90	-89	1898	18.6	135	213	48	326952
ABprpapa:76	ABprpapa	76	1968	-23031	-28	-28	1968	16.3	198	150	42	286354
ABprpapaa:102	ABprpapaa	102	1903	-23096	-24	-24	1903	15.9	269	135	37	275790
ABprpapaaa:140	ABprpapaaa	140	1805	-23194	-24	-18	1805	10.7	324	165	32	147701
ABprpapaap:140	ABprpapaap	140	1812	-23187	-10	-17	1812	11.8	289	178	31	121526
ABprpapap:102	ABprpapap	102	1913	-23086	-34	-36	1913	11.1	229	162	37	218360
ABprpapapa:137	ABprpapapa	137	1840	-23159	5	0	1840	7.1	268	196	33	122920
ABprpapapp:137	ABprpapapp	137	1842	-23157	-1	0	1842	7.6	231	208	31	91708
ABprpapp:76	ABprpapp	76	1928	-23071	-54	-52	1928	18.7	143	182	42	288014
ABprpappa:102	ABprpappa	102	1934	-23065	-21	-22	1934	9.9	203	190	37	180257
ABprpappaa:135	ABprpappaa	135	1850	-23149	28	31	1850	6.0	314	240	33	113695
ABprpappaaa:184	ABprpappaaa	184	1837	-23162	-10	-5	1837	13.7	369	238	31	152911
ABprpappaap:184	ABprpappaap	184	2008	-22991	82	119	2008	6.0	339	242	31	130408
ABprpappap:135	ABprpappap	135	1812	-23187	-27	-25	1812	5.2	267	246	34	123422
ABprpappapa:182	ABprpappapa	182	1827	-23172	2	0	1827	5.6	340	205	30	97524
ABprpappapp:182	ABprpappapp	182	2147	-22852	189	257	2147	11.6	302	249	30	121059
ABprpappp:102	ABprpappp	102	1893	-23106	-27	-29	1893	17.3	149	186	38	248889
ABprpapppa:135	ABprpapppa	135	1858	-23141	7	10	1858	6.4	238	264	33	113022
ABprpapppaa:194	ABprpapppaa	194	1797	-23202	-54	-49	1797	4.9	302	283	32	16277
ABprpapppap:194	ABprpapppap	194	1856	-23143	19	19	1856	7.8	272	250	30	105238
ABprpapppp:135	ABprpapppp	135	1882	-23117	67	68	1882	10.8	187	287	32	94196
ABprpappppa:185	ABprpappppa	185	1969	-23030	82	70	1969	7.5	247	278	32	116128
ABprpappppp:185	ABprpappppp	185	2060	-22940	135	138	2060	13.1	218	286	34	161330
ABprpp:37	ABprpp	37	1921	-23078	-81	-81	1921	23.5	111	232	56	419717
ABprppa:55	ABprppa	55	1902	-23098	-96	-96	1902	34.0	95	177	47	455465
ABprppaa:78	ABprppaa	78	1967	-23032	-26	-28	1967	28.4	155	126	41	421059
ABprppaaa:107	ABprppaaa	107	1835	-23164	-70	-70	1835	18.7	223	129	37	288085
ABprppaaaa:147	ABprppaaaa	147	1842	-23157	-23	-23	1842	14.1	284	141	30	122689
ABprppaaap:147	ABprppaaap	147	1858	-23141	-3	2	1858	14.8	248	133	34	158116
ABprppaap:107	ABprppaap	107	1853	-23146	-37	-37	1853	19.1	183	156	35	204992
ABprppaapa:145	ABprppaapa	145	1863	-23136	4	3	1863	8.7	262	159	32	123461
ABprppaapp:145	ABprppaapp	145	1824	-23175	-44	-48	1824	10.7	228	170	31	90820
ABprppap:78	ABprppap	78	1924	-23075	-83	-86	1924	34.1	108	157	42	439317
ABprppapa:106	ABprppapa	106	1899	-23101	-46	-49	1899	27.5	188	120	36	293216
ABprppapaa:141	ABprppapaa	141	2197	-22802	86	116	2197	20.7	223	118	32	159659
ABprppapap:141	ABprppapap	141	1944	-23055	12	14	1944	17.2	196	146	34	166002
ABprppapp:106	ABprppapp	106	1947	-23052	-13	-8	1947	31.3	146	140	35	269609
ABprppappa:144	ABprppappa	144	2244	-22755	-7	31	2244	22.9	192	135	34	177119
ABprppappp:144	ABprppappp	144	2103	-22896	-13	-15	2103	24.2	139	183	33	171371
ABprppp:55	ABprppp	55	1960	-23039	-39	-39	1960	28.1	77	256	48	396502
ABprpppa:78	ABprpppa	78	1942	-23057	-33	-37	1942	26.4	99	193	41	330192
ABprpppaa:106	ABprpppaa	106	1874	-23125	-33	-38	1874	23.7	136	154	36	289600
ABprpppaaa:143	ABprpppaaa	143	1846	-23153	-16	-17	1846	11.4	196	168	35	169831
ABprpppaap:143	ABprpppaap	143	1832	-23168	-25	-20	1832	14.5	187	187	32	115221
ABprpppap:106	ABprpppap	106	1873	-23126	-62	-60	1873	31.4	122	176	35	252092
ABprpppapa:146	ABprpppapa	146	1843	-23156	-5	-6	1843	16.2	155	201	32	123284
ABprpppapp:146	ABprpppapp	146	1782	-23217	-45	-46	1782	20.2	136	231	31	115572
ABprpppp:78	ABprpppp	78	1930	-23069	-50	-49	1930	23.8	90	247	43	319835
ABprppppa:105	ABprppppa	105	1876	-23123	-19	-19	1876	27.9	108	192	36	244113
ABprppppaa:140	ABprppppaa	140	1810	-23189	-35	-30	1810	7.5	190	218	32	100909
ABprppppap:140	ABprppppap	140	1845	-23154	39	41	1845	11.1	174	247	32	84695
ABprppppp:105	ABprppppp	105	1869	-23130	-19	-19	1869	18.9	105	225	37	202086
ABprpppppa:147	ABprpppppa	147	1805	-23194	-19	-24	1805	10.1	154	250	35	131246
ABprpppppp:147	ABprpppppp	147	1796	-23203	-8	-12	1796	16.5	136	247	33	123531
P1:1	P1	1	1798	-23201	-191	-191	1798	34.0	164	263	93	1847016
EMS:7	EMS	7	1832	-23167	-150	-150	1832	36.4	268	339	72	1264560
MS:17	MS	17	1890	-23110	-96	-97	1890	20.4	346	342	67	630280
MSa:29	MSa	29	1949	-23050	-53	-54	1949	21.9	411	326	62	524363
MSaa:44	MSaa	44	1946	-23053	-67	-67	1946	19.1	472	324	54	477218
MSaaa:63	MSaaa	63	1986	-23013	-42	-42	1986	12.9	471	292	49	369461
MSaaaa:85	MSaaaa	85	1937	-23062	-26	-28	1937	21.1	499	257	42	358195
MSaaap:85	MSaaap	85	1937	-23062	-53	-55	1937	22.6	424	283	42	279140
MSaap:63	MSaap	63	1937	-23062	-61	-61	1937	13.1	373	323	48	273844
MSaapa:86	MSaapa	86	1952	-23047	-46	-46	1952	12.2	391	322	45	278702
MSaapp:86	MSaapp	86	1916	-23083	-73	-73	1916	12.0	304	355	43	265852
MSap:44	MSap	44	1947	-23052	-61	-61	1947	27.0	372	366	54	524294
MSapa:65	MSapa	65	1974	-23025	-43	-44	1974	22.4	398	367	47	391828
MSapaa:87	MSapaa	87	1928	-23071	-56	-59	1928	27.3	431	312	40	251705
MSapap:87	MSapap	87	1972	-23027	-14	-20	1972	25.8	363	348	41	284938
MSapp:65	MSapp	65	1946	-23053	-73	-73	1946	26.3	291	385	47	438164
MSappa:87	MSappa	87	1940	-23059	-57	-55	1940	25.1	324	359	39	255627
MSappp:87	MSappp	87	1974	-23025	14	10	1974	28.9	255	383	41	291075
MSp:29	MSp	29	1928	-23071	-54	-55	1928	18.0	301	271	62	382638
MSpa:44	MSpa	44	1942	-23057	-53	-53	1942	12.8	364	292	56	368723
MSpaa:62	MSpaa	62	1939	-23060	-42	-41	1939	15.5	355	236	46	209704
MSpaaa:84	MSpaaa	84	1946	-23053	-27	-29	1946	22.4	414	223	43	257279
MSpaap:84	MSpaap	84	1989	-23010	-10	-9	1989	17.6	340	255	41	185663
MSpap:62	MSpap	62	1972	-23027	-53	-54	1972	9.6	281	310	49	232136
MSpapa:85	MSpapa	85	1967	-23032	-34	-35	1967	7.8	291	279	41	158826
MSpapp:85	MSpapp	85	2007	-22992	4	4	2007	8.5	214	280	43	189198
MSpp:44	MSpp	44	1922	-23077	-66	-66	1922	12.2	244	267	53	286886
MSppa:65	MSppa	65	2006	-22993	0	0	2006	10.4	224	195	47	247187
MSppaa:88	MSppaa	88	1964	-23035	-18	-18	1964	16.7	315	191	39	176633
MSppap:88	MSppap	88	1996	-23003	16	19	1996	14.8	244	249	40	152835
MSppp:65	MSppp	65	1952	-23047	-42	-42	1952	12.9	164	281	48	249884
MSpppa:88	MSpppa	88	1949	-23050	-41	-42	1949	17.3	227	201	40	180448
MSpppp:88	MSpppp	88	1912	-23088	-50	-52	1912	19.0	171	235	41	183580
E:17	E	17	1856	-23143	-175	-175	1856	35.0	214	346	67	765035
Ea:30	Ea	30	1933	-23066	-103	-103	1933	28.1	272	349	62	633961
Eal:55	Eal	55	1953	-23046	-56	-59	1953	28.6	293	311	53	406040
Eala:89	Eala	89	1965	-23034	-21	-23	1965	33.3	347	290	45	278846
Ealp:89	Ealp	89	2017	-22982	3	9	2017	27.3	253	308	44	214516
Ear:55	Ear	55	1966	-23033	-46	-47	1966	28.0	289	224	53	387210
Eara:90	Eara	90	1974	-23025	-22	-22	1974	38.7	354	222	47	365799
Earp:90	Earp	90	1933	-23066	-32	-32	1933	30.7	288	234	45	278358
Ep:30	Ep	30	1893	-23106	-146	-148	1893	38.1	177	323	63	764531
Epl:57	Epl	57	1979	-23020	-62	-64	1979	37.1	223	297	54	499688
Epla:94	Epla	94	2042	-22957	-20	-21	2042	41.3	258	269	46	340095
Eplp:94	Eplp	94	1953	-23046	-8	-8	1953	39.4	202	293	46	358953
Epr:57	Epr	57	1950	-23049	-47	-47	1950	29.6	195	223	54	435366
Epra:94	Epra	94	1975	-23024	12	13	1975	39.4	267	192	47	385772
Eprp:94	Eprp	94	1965	-23034	3	3	1965	38.8	191	229	46	355028
P2:7	P2	7	1812	-23187	-216	-216	1812	37.3	113	271	76	1388905
C:20	C	20	1858	-23141	-259	-258	1858	48.0	182	224	64	767002
Ca:33	Ca	33	1870	-23129	-251	-251	1870	48.7	261	230	59	552028
Caa:50	Caa	50	1894	-23105	-302	-302	1894	52.2	290	218	54	462350
Caaa:73	Caaa	73	1949	-23050	-360	-362	1949	54.6	271	246	48	442910
Caap:73	Caap	73	1971	-23028	-368	-374	1971	54.2	177	301	45	419163
Cap:50	Cap	50	1906	-23093	-362	-363	1906	53.6	213	311	54	502397
Capa:74	Capa	74	1958	-23041	-152	-154	1958	44.9	231	357	45	370479
Capp:74	Capp	74	1955	-23044	-149	-151	1955	47.0	159	352	46	438657
Cp:33	Cp	33	1899	-23100	-190	-191	1899	45.5	154	207	62	667570
Cpa:50	Cpa	50	1885	-23114	-311	-311	1885	51.5	173	198	56	568440
Cpaa:72	Cpaa	72	1933	-23066	-305	-308	1933	51.6	184	205	49	505498
Cpap:72	Cpap	72	1951	-23048	-279	-283	1951	51.4	122	272	47	486797
Cpp:50	Cpp	50	1875	-23124	-211	-211	1875	47.6	101	277	53	529369
Cppa:75	Cppa	75	1909	-23090	-109	-112	1909	34.2	82	249	47	387120
Cppp:75	Cppp	75	1914	-23085	-131	-135	1914	41.5	88	323	48	497644
P3:20	P3	20	1851	-23148	-190	-192	1851	38.7	92	303	62	686962
D:38	D	38	1913	-23086	-209	-209	1913	38.9	79	293	58	536529
Da:59	Da	59	1922	-23077	-146	-148	1922	32.0	110	334	48	221327
Daa:92	Daa	92	2008	-22991	15	11	2008	21.0	126	272	39	84201
Dap:92	Dap	92	1937	-23062	-117	-118	1937	30.7	97	338	40	132170
Dp:59	Dp	59	1972	-23027	-116	-119	1972	36.7	175	377	47	220036
Dpa:91	Dpa	91	2007	-22992	-21	-27	2007	29.3	211	387	38	88658
Dpp:91	Dpp	91	1989	-23010	-54	-58	1989	30.5	133	362	42	135613
P4:38	P4	38	1910	-23089	-107	-107	1910	28.5	160	358	50	275432
Z2:82	Z2	82	2036	-22964	8	8	2036	17.7	185	332	39	63550
Z3:82	Z3	82	1953	-23046	-39	-38	1953	20.3	239	367	40	121224
